# Supplementary material for: Systematic Evaluation of Genomic Prediction Algorithms for Genomic Prediction and Breeding of Aquatic Animals
Source: Genes (Basel). 2022 Nov 29;13(12):2247. doi: 10.3390/genes13122247 (PMC9778314; doi:10.3390/genes13122247)
Supplement: Supplementary file 1 [file genes-13-02247-s001.zip]

Archive with 3 entries (2 files):
- genes-1960725-supplementary/
- genes-1960725-supplementary/Supplementary Table .pdf
- genes-1960725-supplementary/Supplementary Text. S1.pdf
